# Supplementary material for: The relative age effect in selection to international team matches in Norwegian handball
Source: PLoS One. 2018 Dec 19;13(12):e0209288. doi: 10.1371/journal.pone.0209288 (PMC6300244; doi:10.1371/journal.pone.0209288)
Supplement: S1 File — (CSV) [file pone.0209288.s001.csv]

Subject	Sex	Birth year	BirthQuartile (8)	BirthQuartile (4)	Youth Matches	Junior Matches	Senior Matches
1	F	1994	1	1	1	0	0
2	F	1992	2	2	1	0	0
3	F	1992	4	4	1	0	0
4	F	1987	5	1	1	0	0
5	F	1987	6	2	1	0	0
6	F	1995	6	2	1	0	0
7	F	1995	7	3	1	0	0
8	F	1995	7	3	1	0	0
9	F	1989	8	4	1	0	0
10	F	1994	1	1	2	0	0
11	F	1988	2	2	2	0	0
12	F	1988	2	2	2	0	0
13	F	1988	2	2	2	0	0
14	F	1992	2	2	2	0	0
15	F	1992	2	2	2	0	0
16	F	1998	2	2	2	0	0
17	F	1988	3	3	2	0	0
18	F	1992	3	3	2	0	0
19	F	1994	3	3	2	0	0
20	F	1998	3	3	2	0	0
21	F	1988	4	4	2	0	0
22	F	1988	4	4	2	0	0
23	F	1996	4	4	2	0	0
24	F	1987	5	1	2	0	0
25	F	1989	5	1	2	0	0
26	F	1993	5	1	2	0	0
27	F	1997	5	1	2	0	0
28	F	1991	6	2	2	0	0
29	F	1991	6	2	2	0	0
30	F	1987	7	3	2	0	0
31	F	1987	7	3	2	0	0
32	F	1988	1	1	3	0	0
33	F	1994	1	1	3	0	0
34	F	1996	1	1	3	0	0
35	F	1994	2	2	3	0	0
36	F	1996	2	2	3	0	0
37	F	1998	2	2	3	0	0
38	F	1994	3	3	3	0	0
39	F	1996	3	3	3	0	0
40	F	1998	3	3	3	0	0
41	F	1988	4	4	3	0	0
42	F	1996	4	4	3	0	0
43	F	1998	4	4	3	0	0
44	F	1987	5	1	3	0	0
45	F	1993	5	1	3	0	0
46	F	1995	6	2	3	0	0
47	F	1999	6	2	3	0	0
48	F	1987	7	3	3	0	0
49	F	1987	7	3	3	0	0
50	F	1993	7	3	3	0	0
51	F	1995	7	3	3	0	0
52	F	1987	8	4	3	0	0
53	F	1987	8	4	3	0	0
54	F	1987	8	4	3	0	0
55	F	1990	1	1	4	0	0
56	F	1996	2	2	4	0	0
57	F	1988	3	3	4	0	0
58	F	1990	4	4	4	0	0
59	F	1989	5	1	4	0	0
60	F	1990	4	4	5	0	0
61	F	1992	4	4	5	0	0
62	F	1994	4	4	5	0	0
63	F	1987	5	1	5	0	0
64	F	1995	5	1	5	0	0
65	F	1995	6	2	5	0	0
66	F	1987	8	4	5	0	0
67	F	1987	8	4	5	0	0
68	F	1987	8	4	5	0	0
69	F	1988	3	3	6	0	0
70	F	1996	3	3	6	0	0
71	F	1996	4	4	6	0	0
72	F	1994	2	2	7	0	0
73	F	1998	2	2	7	0	0
74	F	1994	3	3	7	0	0
75	F	1987	6	2	7	0	0
76	F	1990	1	1	8	0	0
77	F	1988	2	2	8	0	0
78	F	1994	2	2	8	0	0
79	F	1987	5	1	8	0	0
80	F	1995	5	1	8	0	0
81	F	1988	3	3	9	0	0
82	F	1994	3	3	9	0	0
83	F	1994	4	4	9	0	0
84	F	1989	5	1	9	0	0
85	F	1989	5	1	10	0	0
86	F	1996	2	2	11	0	0
87	F	1992	4	4	11	0	0
88	F	1995	5	1	11	0	0
89	F	1996	2	2	12	0	0
90	F	1998	3	3	12	0	0
91	F	1999	7	3	12	0	0
92	F	1992	3	3	13	0	0
93	F	1994	3	3	13	0	0
94	F	1998	3	3	13	0	0
95	F	1988	3	3	14	0	0
96	F	1996	1	1	15	0	0
97	F	1990	2	2	15	0	0
98	F	1994	3	3	16	0	0
99	F	1994	1	1	17	0	0
100	F	1990	2	2	18	0	0
101	F	1992	2	2	18	0	0
102	F	1988	4	4	20	0	0
103	F	1998	1	1	23	0	0
104	F	1996	2	2	23	0	0
105	F	1990	4	4	23	0	0
106	F	1998	4	4	25	0	0
107	F	1998	1	1	26	0	0
108	F	1998	1	1	27	0	0
109	F	1998	2	2	27	0	0
110	F	1994	2	2	28	0	0
111	F	1992	4	4	29	0	0
112	F	1993	5	1	32	0	0
113	F	1996	1	1	35	0	0
114	F	1992	4	4	35	0	0
115	F	1997	6	2	43	0	0
116	F	1994	1	1	0	2	0
117	F	1988	2	2	0	2	0
118	F	1992	4	4	0	2	0
119	F	1996	4	4	0	2	0
120	F	1993	6	2	0	2	0
121	F	1997	6	2	0	2	0
122	F	1999	6	2	0	2	0
123	F	1992	3	3	3	2	0
124	F	1992	2	2	4	2	0
125	F	1997	7	3	5	2	0
126	F	1999	5	1	36	2	0
127	F	1992	1	1	47	2	0
128	F	1998	3	3	48	2	0
129	F	1998	1	1	50	2	0
130	F	1994	3	3	0	3	0
131	F	1992	4	4	0	3	0
132	F	1995	5	1	0	3	0
133	F	1995	7	3	0	3	0
134	F	1993	8	4	2	3	0
135	F	1988	3	3	3	3	0
136	F	1995	8	4	8	3	0
137	F	1994	3	3	12	3	0
138	F	1986	4	4	15	3	0
139	F	1992	2	2	20	3	0
140	F	1996	4	4	25	3	0
141	F	1988	2	2	27	3	0
142	F	1992	1	1	40	3	0
143	F	1989	7	3	0	4	0
144	F	1988	2	2	6	4	0
145	F	1988	2	2	14	4	0
146	F	1999	6	2	20	4	0
147	F	1996	1	1	0	5	0
148	F	1996	1	1	0	5	0
149	F	1996	2	2	0	5	0
150	F	1996	2	2	0	5	0
151	F	1996	2	2	0	5	0
152	F	1997	5	1	0	5	0
153	F	1997	7	3	0	5	0
154	F	1997	7	3	0	5	0
155	F	1996	2	2	2	5	0
156	F	1997	7	3	2	5	0
157	F	1988	3	3	10	5	0
158	F	1996	2	2	12	5	0
159	F	1988	3	3	15	5	0
160	F	1997	5	1	30	5	0
161	F	1992	2	2	34	5	0
162	F	1988	2	2	0	6	0
163	F	1998	3	3	0	6	0
164	F	1989	5	1	0	6	0
165	F	1997	5	1	0	6	0
166	F	1989	6	2	0	6	0
167	F	1989	6	2	0	6	0
168	F	1991	8	4	18	6	0
169	F	1989	6	2	0	7	0
170	F	1993	8	4	0	7	0
171	F	1996	1	1	5	7	0
172	F	1989	5	1	18	7	0
173	F	1997	6	2	0	8	0
174	F	1989	6	2	13	9	0
175	F	1992	2	2	44	9	0
176	F	1989	5	1	0	10	0
177	F	1991	5	1	0	10	0
178	F	1993	6	2	0	10	0
179	F	1992	1	1	0	11	0
180	F	1993	6	2	15	11	0
181	F	1990	1	1	21	11	0
182	F	1992	1	1	0	12	0
183	F	1996	4	4	0	12	0
184	F	1995	5	1	0	12	0
185	F	1995	6	2	12	12	0
186	F	1998	1	1	14	12	0
187	F	1989	7	3	14	12	0
188	F	1997	6	2	18	12	0
189	F	1997	7	3	23	12	0
190	F	1987	5	1	8	13	0
191	F	1993	5	1	11	13	0
192	F	1995	7	3	25	13	0
193	F	1990	2	2	29	13	0
194	F	1994	3	3	32	13	0
195	F	1999	6	2	0	14	0
196	F	1993	8	4	0	14	0
197	F	1998	3	3	10	14	0
198	F	1998	3	3	11	14	0
199	F	1998	1	1	15	14	0
200	F	1998	1	1	29	14	0
201	F	1998	2	2	43	14	0
202	F	1998	2	2	44	14	0
203	F	1992	2	2	0	15	0
204	F	1996	2	2	0	15	0
205	F	1997	5	1	0	15	0
206	F	1998	1	1	17	15	0
207	F	1994	3	3	24	15	0
208	F	1997	5	1	26	15	0
209	F	1999	6	2	30	15	0
210	F	1997	7	3	36	15	0
211	F	1996	4	4	38	15	0
212	F	1998	2	2	46	15	0
213	F	1988	2	2	17	16	0
214	F	1996	2	2	17	16	0
215	F	1999	5	1	20	16	0
216	F	1999	6	2	28	16	0
217	F	1998	1	1	47	16	0
218	F	1998	3	3	49	16	0
219	F	1998	3	3	50	16	0
220	F	1996	3	3	6	17	0
221	F	1989	6	2	9	17	0
222	F	1992	2	2	33	17	0
223	F	1993	7	3	0	18	0
224	F	1988	1	1	33	18	0
225	F	1996	4	4	0	19	0
226	F	1988	2	2	18	19	0
227	F	1996	3	3	42	20	0
228	F	1989	6	2	0	21	0
229	F	1993	8	4	0	21	0
230	F	1995	5	1	21	21	0
231	F	1988	3	3	33	21	0
232	F	1988	3	3	37	26	0
233	F	1990	2	2	38	27	0
234	F	1997	7	3	0	30	0
235	F	1988	3	3	3	30	0
236	F	1990	1	1	30	30	0
237	F	1988	3	3	33	30	0
238	F	1996	2	2	0	32	0
239	F	1996	3	3	32	32	0
240	F	1996	3	3	34	32	0
241	F	1996	1	1	44	32	0
242	F	1993	8	4	0	33	0
243	F	1992	3	3	24	33	0
244	F	1994	1	1	38	34	0
245	F	1994	2	2	50	34	0
246	F	1996	2	2	27	36	0
247	F	1992	3	3	44	37	0
248	F	1992	2	2	0	38	0
249	F	1992	1	1	51	23	0
250	F	1992	3	3	13	35	0
251	F	1993	7	3	0	0	0
252	F	1991	8	4	0	0	0
253	F	1993	7	3	37	9	0
254	F	1987	5	1	8	14	0
255	F	1994	1	1	8	17	0
256	F	1992	3	3	14	18	0
257	F	1994	2	2	42	24	0
258	F	1996	1	1	15	26	0
259	F	1994	1	1	49	28	0
260	F	1997	5	1	24	29	0
261	F	1996	4	4	40	29	0
262	F	1992	1	1	37	32	0
263	F	1993	7	3	9	35	0
264	F	1993	7	3	0	2	0
265	F	1990	1	1	0	15	0
266	F	1994	2	2	18	26	0
267	F	1995	7	3	34	34	0
268	F	1987	8	4	5	0	0
269	F	1987	7	3	8	0	0
270	F	1994	3	3	46	33	0
271	F	1991	5	1	0	5	0
272	F	1988	2	2	27	7	0
273	F	1993	5	1	38	37	0
274	F	1986	1	1	0	0	1
275	F	1988	3	3	2	0	1
276	F	1990	1	1	12	6	1
277	F	1989	6	2	30	10	1
278	F	1989	5	1	0	0	1
279	F	1986	2	2	0	15	2
280	F	1990	2	2	30	18	2
281	F	1994	3	3	2	3	2
282	F	1994	3	3	50	31	2
283	F	1992	4	4	12	38	2
284	F	1993	7	3	0	37	3
285	F	1988	2	2	17	26	3
286	F	1993	6	2	10	23	3
287	F	1990	4	4	38	30	4
288	F	1995	6	2	47	20	4
289	F	1991	6	2	8	1	5
290	F	1988	3	3	0	0	5
291	F	1990	3	3	29	17	6
292	F	1987	7	3	8	0	7
293	F	1994	1	1	39	34	9
294	F	1991	5	1	11	26	9
295	F	1990	3	3	2	26	10
296	F	1988	1	1	34	30	11
297	F	1991	5	1	0	0	11
298	F	1994	1	1	33	19	14
299	F	1997	8	4	21	36	14
300	F	1989	5	1	3	20	20
301	F	1995	5	1	46	34	24
302	F	1987	7	3	6	0	34
303	F	1990	3	3	0	0	36
304	F	1994	4	4	27	34	39
305	F	1990	1	1	33	31	40
306	F	1986	2	2	1	24	50
307	F	1993	5	1	42	9	51
308	F	1988	2	2	37	27	53
309	F	1987	6	2	6	0	53
310	F	1994	1	1	50	30	56
311	F	1991	7	3	28	21	92
312	F	1990	2	2	18	31	95
313	F	1990	3	3	14	30	97
314	F	1991	6	2	31	27	100
315	F	1990	3	3	34	34	105
316	F	1990	2	2	28	30	105
317	F	1991	7	3	38	30	139
318	F	1986	4	4	0	15	209
319	M	1994	1	1	1	0	0
320	M	1996	1	1	1	0	0
321	M	1994	2	2	1	0	0
322	M	1994	2	2	1	0	0
323	M	1994	3	3	1	0	0
324	M	1994	3	3	1	0	0
325	M	1994	4	4	1	0	0
326	M	1996	4	4	1	0	0
327	M	1998	4	4	1	0	0
328	M	1991	5	1	1	0	0
329	M	1995	5	1	1	0	0
330	M	1999	5	1	1	0	0
331	M	1987	6	2	1	0	0
332	M	1995	6	2	1	0	0
333	M	1999	6	2	1	0	0
334	M	1991	8	4	1	0	0
335	M	1990	1	1	2	0	0
336	M	1992	1	1	2	0	0
337	M	1994	1	1	2	0	0
338	M	1994	1	1	2	0	0
339	M	1996	1	1	2	0	0
340	M	1996	1	1	2	0	0
341	M	1996	1	1	2	0	0
342	M	1998	1	1	2	0	0
343	M	1988	2	2	2	0	0
344	M	1988	2	2	2	0	0
345	M	1990	2	2	2	0	0
346	M	1994	2	2	2	0	0
347	M	1996	2	2	2	0	0
348	M	1998	2	2	2	0	0
349	M	1992	3	3	2	0	0
350	M	1992	3	3	2	0	0
351	M	1992	3	3	2	0	0
352	M	1994	3	3	2	0	0
353	M	1996	3	3	2	0	0
354	M	1990	4	4	2	0	0
355	M	1990	4	4	2	0	0
356	M	1996	4	4	2	0	0
357	M	1993	5	1	2	0	0
358	M	1989	7	3	2	0	0
359	M	1989	7	3	2	0	0
360	M	1995	7	3	2	0	0
361	M	1999	7	3	2	0	0
362	M	1986	1	1	3	0	0
363	M	1990	1	1	3	0	0
364	M	1990	1	1	3	0	0
365	M	1992	1	1	3	0	0
366	M	1994	1	1	3	0	0
367	M	1996	1	1	3	0	0
368	M	1998	1	1	3	0	0
369	M	1998	1	1	3	0	0
370	M	1994	2	2	3	0	0
371	M	1998	2	2	3	0	0
372	M	1998	2	2	3	0	0
373	M	1990	3	3	3	0	0
374	M	1996	3	3	3	0	0
375	M	1992	4	4	3	0	0
376	M	1996	4	4	3	0	0
377	M	1998	4	4	3	0	0
378	M	1995	5	1	3	0	0
379	M	1992	1	1	4	0	0
380	M	1986	3	3	4	0	0
381	M	1994	3	3	4	0	0
382	M	1994	4	4	4	0	0
383	M	1991	5	1	4	0	0
384	M	1991	6	2	4	0	0
385	M	1989	7	3	4	0	0
386	M	1995	8	4	4	0	0
387	M	1988	1	1	5	0	0
388	M	1992	1	1	5	0	0
389	M	1994	1	1	5	0	0
390	M	1996	1	1	5	0	0
391	M	1996	1	1	5	0	0
392	M	1998	1	1	5	0	0
393	M	1986	2	2	5	0	0
394	M	1990	2	2	5	0	0
395	M	1994	2	2	5	0	0
396	M	1996	2	2	5	0	0
397	M	1998	2	2	5	0	0
398	M	1988	3	3	5	0	0
399	M	1992	3	3	5	0	0
400	M	1996	3	3	5	0	0
401	M	1986	4	4	5	0	0
402	M	1995	5	1	5	0	0
403	M	1999	5	1	5	0	0
404	M	1987	6	2	5	0	0
405	M	1997	6	2	5	0	0
406	M	1988	1	1	6	0	0
407	M	1996	1	1	6	0	0
408	M	1990	2	2	6	0	0
409	M	1994	2	2	6	0	0
410	M	1994	2	2	6	0	0
411	M	1998	2	2	6	0	0
412	M	1987	5	1	6	0	0
413	M	1989	5	1	6	0	0
414	M	1997	5	1	6	0	0
415	M	1990	2	2	7	0	0
416	M	1994	2	2	7	0	0
417	M	1998	2	2	7	0	0
418	M	1998	2	2	7	0	0
419	M	1999	7	3	7	0	0
420	M	1994	1	1	8	0	0
421	M	1996	2	2	8	0	0
422	M	1986	3	3	8	0	0
423	M	1991	6	2	8	0	0
424	M	1992	2	2	9	0	0
425	M	1994	2	2	9	0	0
426	M	1988	3	3	9	0	0
427	M	1998	4	4	9	0	0
428	M	1997	6	2	9	0	0
429	M	1997	6	2	9	0	0
430	M	1998	1	1	10	0	0
431	M	1998	1	1	10	0	0
432	M	1998	2	2	10	0	0
433	M	1998	2	2	10	0	0
434	M	1998	3	3	10	0	0
435	M	1988	3	3	12	0	0
436	M	1990	3	3	12	0	0
437	M	1998	3	3	12	0	0
438	M	1996	4	4	12	0	0
439	M	1986	1	1	13	0	0
440	M	1996	1	1	13	0	0
441	M	1988	2	2	13	0	0
442	M	1998	3	3	13	0	0
443	M	1997	6	2	13	0	0
444	M	1993	5	1	14	0	0
445	M	1996	1	1	15	0	0
446	M	1994	3	3	15	0	0
447	M	1986	4	4	15	0	0
448	M	1999	7	3	15	0	0
449	M	1986	2	2	16	0	0
450	M	1994	1	1	17	0	0
451	M	1998	1	1	17	0	0
452	M	1998	2	2	18	0	0
453	M	1992	3	3	19	0	0
454	M	1998	3	3	19	0	0
455	M	1991	6	2	19	0	0
456	M	1998	4	4	20	0	0
457	M	1999	7	3	20	0	0
458	M	1998	3	3	21	0	0
459	M	1998	2	2	22	0	0
460	M	1998	2	2	22	0	0
461	M	1998	1	1	23	0	0
462	M	1998	1	1	24	0	0
463	M	1999	5	1	24	0	0
464	M	1999	5	1	25	0	0
465	M	1992	2	2	26	0	0
466	M	1990	3	3	26	0	0
467	M	1998	2	2	27	0	0
468	M	1992	3	3	29	0	0
469	M	1996	3	3	32	0	0
470	M	1990	2	2	33	0	0
471	M	1991	7	3	0	1	0
472	M	1995	7	3	0	1	0
473	M	1986	2	2	10	1	0
474	M	1994	4	4	11	1	0
475	M	1994	3	3	15	1	0
476	M	1996	1	1	18	1	0
477	M	1987	6	2	31	1	0
478	M	1996	1	1	0	2	0
479	M	1990	3	3	0	2	0
480	M	1992	4	4	0	2	0
481	M	1997	5	1	0	2	0
482	M	1991	7	3	0	2	0
483	M	1993	7	3	0	2	0
484	M	1994	2	2	2	2	0
485	M	1996	2	2	19	2	0
486	M	1990	3	3	36	2	0
487	M	1986	2	2	0	3	0
488	M	1996	3	3	0	3	0
489	M	1996	3	3	0	3	0
490	M	1994	4	4	0	3	0
491	M	1994	4	4	0	3	0
492	M	1989	5	1	0	3	0
493	M	1995	7	3	0	3	0
494	M	1995	8	4	0	3	0
495	M	1997	8	4	0	3	0
496	M	1989	5	1	2	3	0
497	M	1989	8	4	2	3	0
498	M	1996	1	1	4	3	0
499	M	1990	1	1	5	3	0
500	M	1996	2	2	6	3	0
501	M	1996	2	2	9	3	0
502	M	1992	4	4	10	3	0
503	M	1996	1	1	13	3	0
504	M	1996	1	1	16	3	0
505	M	1986	1	1	31	3	0
506	M	1993	8	4	0	4	0
507	M	1990	4	4	19	4	0
508	M	1988	2	2	27	4	0
509	M	1997	5	1	0	5	0
510	M	1996	2	2	24	5	0
511	M	1987	6	2	35	5	0
512	M	1990	2	2	36	5	0
513	M	1997	6	2	39	5	0
514	M	1997	7	3	40	5	0
515	M	1993	5	1	0	6	0
516	M	1997	8	4	0	6	0
517	M	1988	1	1	5	6	0
518	M	1995	7	3	7	6	0
519	M	1989	7	3	11	6	0
520	M	1990	1	1	27	6	0
521	M	1994	3	3	0	7	0
522	M	1995	7	3	15	7	0
523	M	1994	1	1	18	7	0
524	M	1988	3	3	23	8	0
525	M	1990	4	4	0	9	0
526	M	1994	3	3	7	9	0
527	M	1992	4	4	13	9	0
528	M	1990	1	1	14	9	0
529	M	1992	4	4	36	9	0
530	M	1990	3	3	14	10	0
531	M	1994	2	2	24	10	0
532	M	1990	2	2	31	10	0
533	M	1996	1	1	43	10	0
534	M	1990	1	1	49	10	0
535	M	1992	2	2	0	11	0
536	M	1995	7	3	0	11	0
537	M	1995	7	3	1	11	0
538	M	1993	8	4	3	11	0
539	M	1996	1	1	18	11	0
540	M	1994	2	2	32	11	0
541	M	1992	2	2	35	11	0
542	M	1989	6	2	0	12	0
543	M	1997	6	2	0	12	0
544	M	1991	7	3	0	12	0
545	M	1995	7	3	7	12	0
546	M	1987	5	1	9	12	0
547	M	1994	2	2	10	12	0
548	M	1995	7	3	10	12	0
549	M	1997	7	3	39	12	0
550	M	1994	2	2	3	13	0
551	M	1996	3	3	14	13	0
552	M	1994	3	3	28	13	0
553	M	1997	6	2	0	14	0
554	M	1992	1	1	8	14	0
555	M	1992	3	3	10	14	0
556	M	1998	3	3	10	14	0
557	M	1990	2	2	11	14	0
558	M	1992	1	1	12	14	0
559	M	1997	5	1	14	14	0
560	M	1997	6	2	14	14	0
561	M	1988	4	4	28	14	0
562	M	1997	5	1	3	15	0
563	M	1996	2	2	24	15	0
564	M	1996	2	2	44	15	0
565	M	1986	2	2	8	16	0
566	M	1996	1	1	42	16	0
567	M	1988	1	1	11	17	0
568	M	1996	3	3	29	17	0
569	M	1988	2	2	14	18	0
570	M	1993	5	1	3	19	0
571	M	1987	8	4	3	19	0
572	M	1986	2	2	20	20	0
573	M	1995	5	1	23	20	0
574	M	1994	1	1	40	20	0
575	M	1992	3	3	46	22	0
576	M	1994	3	3	3	23	0
577	M	1994	2	2	37	23	0
578	M	1994	3	3	38	23	0
579	M	1992	4	4	41	23	0
580	M	1992	4	4	50	23	0
581	M	1989	6	2	29	24	0
582	M	1988	2	2	31	24	0
583	M	1992	2	2	12	25	0
584	M	1992	1	1	34	26	0
585	M	1995	7	3	39	26	0
586	M	1993	8	4	44	26	0
587	M	1990	1	1	0	27	0
588	M	1994	2	2	39	29	0
589	M	1992	1	1	45	29	0
590	M	1986	3	3	21	30	0
591	M	1990	4	4	12	33	0
592	M	1995	5	1	10	35	0
593	M	1990	3	3	21	35	0
594	M	1990	2	2	29	36	0
595	M	1994	2	2	40	37	0
596	M	1994	1	1	43	40	0
597	M	1988	2	2	0	0	0
598	M	1988	2	2	3	14	0
599	M	1987	7	3	17	30	0
600	M	1990	2	2	29	7	0
601	M	1993	5	1	54	17	0
602	M	1990	1	1	56	35	0
603	M	1991	7	3	0	0	1
604	M	1998	2	2	15	0	1
605	M	1994	1	1	1	14	1
606	M	1988	4	4	2	4	1
607	M	1990	2	2	17	10	2
608	M	1987	8	4	0	25	2
609	M	1987	7	3	11	27	2
610	M	1989	7	3	9	8	2
611	M	1987	7	3	2	8	2
612	M	1990	3	3	44	30	2
613	M	1988	3	3	32	29	2
614	M	1996	4	4	24	14	3
615	M	1994	3	3	32	17	3
616	M	1986	1	1	35	32	3
617	M	1989	5	1	5	17	3
618	M	1986	2	2	24	24	4
619	M	1988	1	1	31	29	4
620	M	1986	3	3	24	29	4
621	M	1988	1	1	32	19	4
622	M	1990	1	1	17	28	6
623	M	1986	4	4	25	33	7
624	M	1991	8	4	37	3	8
625	M	1994	2	2	33	35	8
626	M	1990	1	1	50	27	8
627	M	1987	5	1	0	7	8
628	M	1992	4	4	52	32	10
629	M	1991	7	3	8	18	11
630	M	1992	4	4	33	27	11
631	M	1987	5	1	0	18	11
632	M	1997	7	3	33	12	17
633	M	1991	7	3	0	0	22
634	M	1987	8	4	0	1	22
635	M	1994	2	2	1	35	30
636	M	1986	2	2	3	31	32
637	M	1994	3	3	23	47	35
638	M	1986	1	1	30	29	37
639	M	1990	2	2	0	24	39
640	M	1986	2	2	32	32	39
641	M	1988	2	2	24	24	40
642	M	1990	3	3	47	24	40
643	M	1990	2	2	56	41	41
644	M	1992	1	1	39	26	47
645	M	1993	6	2	40	6	51
646	M	1988	3	3	28	15	53
647	M	1988	2	2	1	9	59
648	M	1995	7	3	30	15	64
649	M	1992	3	3	50	29	64
650	M	1986	1	1	26	29	72
651	M	1991	7	3	0	32	76
652	M	1991	6	2	43	26	79
653	M	1989	5	1	0	0	79
654	M	1991	8	4	28	29	83
655	M	1989	8	4	10	16	93
656	M	1988	1	1	31	24	105
657	M	1989	5	1	29	24	127
